# Supplementary material for: Mechanism Underlying Bacillus subtilis BS-Z15 Metabolite-Induced Prevention of Grain Contamination by Aspergillus flavus
Source: Toxins (Basel). 2023 Nov 22;15(12):667. doi: 10.3390/toxins15120667 (PMC10748098; doi:10.3390/toxins15120667)
Supplement: Supplementary file 1 [file toxins-15-00667-s001.zip]

Archive with 1 entries (1 files):
- toxins-2678305-supplementary.pdf
